# Supplementary material for: When Does Diversity Trump Ability (and Vice Versa) in Group Decision Making? A Simulation Study
Source: PLoS One. 2012 Feb 16;7(2):e31043. doi: 10.1371/journal.pone.0031043 (PMC3281038; doi:10.1371/journal.pone.0031043)
Supplement: File S1 — Diversity Results. The results are shown in three sheets in the Excel file, corresponding to the results in Study 1, 2, and 3, respectively. (XLS) [file pone.0031043.s001.xls]

## Sheet:  Study 1
	"# of Cues Searched": Measure how many different cues in total are searched by a certain group.
	"Search Frequency": Measure the frequency of each cue searched by a certain group.
	Note: Results are the same in all four task environments.

## Sheet:  Study 2
	"# of Cues Searched": Measure how many different cues in total are searched by a certain group.
	"Search Frequency": Measure the frequency of each cue searched by a certain group.
	Note: Results in the MD and ND environments share similar patterns as the results in the LD and SD environments, respectively.

## Sheet:  Study 3
	"# of Cues Searched": Measure how many different cues in total are searched by a certain group.
	"Search Frequency": Measure the frequency of each cue searched by a certain group.
	Note: Results are the same in all four task environments.
